# Supplementary material for: Exploring the microbial communities in coastal cenote and their hidden biotechnological potential
Source: Microb Genom. 2025 Apr 3;11(4):001382. doi: 10.1099/mgen.0.001382 (PMC11968836; doi:10.1099/mgen.0.001382)
Supplement: Uncited Supplementary Material 2. [file mgen-11-01382-s002.xlsx]

## Sheet: Table_S1
Table S1. Report of the results generated with CheckM for the identification of MAGs in each metagenome
Metagenome		MAG ID	Contigs	Marker gene lineage	# genomes	# markers genes	# markers set	0	1	2	3	4	5+	Completeness	Contamination	Heterogeneity
SZ15m		2SZ15m	1175	Bacteria	5449	104	58	7	28	66	2	1	0	90	64	28
SZ15m		3SZ15m	73					74	30	0	0	0	0	30	0	0
SZ15m		1SZ15m	100					91	13	0	0	0	0	13	0	0
SZ54m		4SZ54m	303	Bacteria	5449	104	58	59	45	0	0	0	0	40	0	0

## Sheet: Table_S2
Table S2. Report of results obtained with antiSMASH for the identification of BGCs in each metagenome and the taxonomic annotation of the contigs containing them
Metagenome	Number BGC	Contig ID	BGC type	BGC size	Most similar cluster according to MiBIG	MiBIG ID	Similarity score	Microorganism of the most similar BGC	Taxonomic identification of contig (NCBI)	Domain	Phylum	% identity	E-value
SZ15m	1	k87_12999	RiPP-like	1015	pseudopyronine A, pseudopyronine B	BGC0001285.1	0.04	Psudonomas putida	Verrucomibrobia sp.	Bacteria	Verrucomicrobia	80	2e-42
	2	k87_137829	ladderane	1353	Terpene, Carotenoid	BGC0000647.1	0.03	Rhodobacter sphaeroides	NA	NA	NA	NA	NA
	3	k87_168013	terpene	1273	Terpene, hopene	BGC0000663.1	0.06	Streptomyces coelicolor	uncultured organism	NA	NA	0.8	1e-65
	4	k87_174412	terpene	2441	Terpene, Carotenoid	BGC0000647.1	0.34	Rhodobacter sphaeroides	Streptomyces clavuligerus	Bacteria	Actinobacteria	0.8533	1e-08
	5	k87_225184	terpene	4051	Terpene, Carotenoid	BGC0000647.1	0.46	Rhodobacter sphaeroides	Anaerolineae bacterium	Bacteria	Chloroflexi	0.7214	1e-25
	6	k87_244563	ladderane	1206	Polyketide tipo II	BGC0000196.1	0.15	Photorhabdus laumondii subsp. laumondii	Edwardsiella ictaluri	Bacteria	Proteobacteria	0.9149	1e-05
	7	k87_295028	arylpolyene	3842	Other, APE vf	BGC0000837.1	0.08	Aliivibrio fischeri	uncultured Caudovirales phage	Virus	Uroviricota	0.7935	0.007
	8	k87_374000	ectoine	1905	Other, ectoine	BGC0000858.1	0.39	Methylobacter marinus	NA	NA	NA	NA	NA
	9	k87_439991	ectoine	2921	Other, ectoine	BGC0000858.2	0.19	Methylobacter marinus	NA	NA	NA	NA	NA
	10	k87_461528	NRPS	2297	NRPS	BGC0001833.1	0.23	Burkholderia gladioli	Burkholderia glumae	Bacteria	Proteobacteria	73	5e-47
SZ21m	11	k87_76685	RiPP-like	1820	NA	NA	NA	NA	NA	NA	NA	NA	NA
	12	k87_95523	arylpolyene	1232	NRP-Polyketide, cryptomaldamide	BGC0001560.1	0.07	Moorea producens	NA	NA	NA	NA	NA
	13	k87_293446	betalactone	1337	Other, fosfonato, fosfomycin	BGC0001859.1	0.13	Pseudomonas syringae	NA	NA	NA	NA	NA
SZ54m	14	k87_23176	terpene	1028	Terpene, Carotenoid	BGC0000647.1	0.36	Rhodobacter sphaeroides	NA	NA	NA	NA	NA
	15	k87_74808	arylpolyene	1154	Polyketide tipo II, 5-alkyl-1,2,3,4-tetrahydroquinolines, streptoaminals	BGC0001917.1	0.15	Streptomyces nigrescens	NA	NA	NA	NA	NA
	16	k87_185371	arylpolyene	1460	Polyketide tipo II, 5-alkyl-1,2,3,4-tetrahydroquinolines, streptoaminals	BGC0001917.1	0.15	Streptomyces nigrescens	NA	NA	NA	NA	NA
	17	k87_191350	arylpolyene	1521	NRP-Polyketide, cryptomaldamide	BGC0001560.1	0.07	Moorea producens	NA	NA	NA	NA	NA
	18	k87_276485	terpene	1871	Terpene, phytocassane, oryzalides	BGC0000672.1	0.05	Oryza sativa, japonica	NA	NA	NA	NA	NA
	19	k87_308968	arylpolyene	2595	Other, Terpene, Platencin	BGC0001156.1	0.19	Streptomyces platensis	Mycolicibacterium arabiense	Bacteria	Actinobacteria	0.9302	0.0004
	20	k87_21536	arylpolyene	1329	Polyketide tipo II, macrotetrolide	BGC0000243.1	0.15	Streptomyces griseus subsp. Griseus	Deltaproteobacteria bacterium	Bacteria	Proteobacteria	0.8452	2e-61

## Sheet: Table_S3
Table S3. Information of genes in novel BCGs
ID novel BGC	Contig ID	BGC type	Kb Size	Genes identified in novel BGCs	Sequence (aa)
Lbgc1_15m	k87_137829	Ladderane	1.35	ctg4577_1	LIKLNRADIVIAGGSDPFSRIEYTGFNQLRAVAPEKCQPFDKNRKGMMVAEGAGILILESLEGALQRNAQIYAEILGYGLSCDAQHMTQPSVDGVAMCMLKAMKEAGIQKEEVDYISAHGTGTPANDRTECAAIKQVFKERHRKIPASSIKSMIGHTMGAASAIEGVTCALVVKHDIIPPTINYETPDPECDIDCVPNEARAHTVNIALNNSYAFGGNNASLVVKKYR
				ctg4577_2	MSENVEQEIIAIIADVSGFEPEEITPDKNLAADLEIDSIKAIEITVAIEKKFKISVRDEDVPNITTLAQAVALVTSLLKEKAS
				ctg4577_3	MTKPHAMYDAIIIGAGVSGLVCGCYLAKAGMKVLIAEQHYKPGGYCSSFKRKEFTFDAAAHCFGGYRNDGITRRVFQELGIEKRLKIVQHDPSNIIVTPDYRVSFLSDFRKTIREFQRAFPQESKGID
Lbgc2_15m	k87_244563	Ladderane	1.2	ctg7482_1	MQLDIREIKRLIPQRYPFLMIDRVISVEPGKEAVAVKNVSFNEPFFPGHFPETPVMPGALIIEAMAQTAIVLFAAGKEIPAEDTPSLYYFGSCKARFSHPVVPGDRLTIKVVNVKSLPTGAYVSGEA
				ctg7482_2	LNAPAGQVSIRFKIRGFNTTISTGFCAGLDAVSYAADFIRLGRADLVLAGGVEELCEETFLGFHTIGCLSGNDGSEPVCCPFDARRKGVILSEGAAVLVLEEERHARERGAEIYASVSGYSNSFDHEAAMDFSHSGKGLGNAIRNALKEASLEPEEIGYIASCANSTGGLDRMETSVIKDVFGKCAYDIPVSAIKSMIGESFSASGALSLAAAIGCLDRGILPPTVNYSEKDPECDLDYVPNTAREKMIRNAFVLAADPYGNNTAMVIRRYGENNAT
Abgc1_15m	k87_295028	Arylpolyene	3.84	ctg8834_1	FTYTISSANTWENKSVTIAGDTSGTWLTTNGLGIGVLFGLGVGSTYSGTAGSWASTNYISATGAVSLTQTNGATFYITGVQLEVGSVATEFERRPYGTELALCQRYCYQIGGNFYGNVNFQMYAIGNINATTNAVAIQQFPTTMRASPTLTVTNPTNFLIGGPGVAYTVTNAVLDIGTPVTAVVAYTSSGMTAGNACTIYQNGTNLSSLTFSAEL
				ctg8834_2	MYQLQSNTWHGPAQCIKRLSDNAYIPFDPANSDYAEYLKWVAEGNEPLPADEQGA
				ctg8834_3	METQVLINIAFGCAGAFGGWILNSLSRSIIRIEDRIAEMPLQYVTKDDYRTDIADIKGMLNDIYKELRTKADK
				ctg8834_4	MSVNMDALATPIFGQPDSLRDFLFENGIQHQVFWERLTDSGFIVPHYPLIDADPEDLDDWLQIHQLEHQRYANILNLNDPYNLLDLDFNQEDDFYDWVNSHLLIHEQIARSLGVT
				ctg8834_5	MMLSDADFLKLFNVAALASKTPNNPPDEATSLDATFADLGIDSLDAMIVGMYLCDVYKVPEEVGKTLRPKTVGEFKQLLEQAATVTEINVEEAIESIK
				ctg8834_6	MSLYLTYGATTYGTETTLLDEILHPQRVIWRPETYQKAKTGWVYPPHVLAENVFPAAKKNQVFAAQPSLGKTAFILAGGNQHFAGINAKDNQKHTRLYYNYKFLPFTLTQVYAGRTAQSFGKIDYIATDATACVSSLKVLQDCLMLKEFGYTRFIILAVEDAVSNAVLEFFGDSGASLTLKREQEEGIIPSAFDSQNGGFYVGQGAAMAILQTEEEVNHYGITPKARLISAYHAAEQLGNAIGQSETGDGYIDAITGALTYGKIQPKQVGIVKTHGTGTVSNNRAERAALMGCLDEFVATSFKPKIGHTMGASGLLETLLLLDNLAYGVVPGILNRTEEDDVFLSQDSEAPDGLVLSLAAGMGNVYTAAIFEPVR
				ctg8834_7	MQMVDSKQQELTPEEIIGIAGMNTDSGMPYGMLMQVITKELNMPNTLFIRQGNTLFIMHKAKPRVAFFRALNADTAENFLENSNEFIKACYKMGFDTVATEFTDPSLLNIFRAISRNPPNKDMGYKVQETENGGYYVTVQCGPLRGDK
				ctg8834_8	MSAVVEAVSNVVEDVVEGVGDVVEDVVEVVEDVAGEVSNVVEDTFQAIKEDPVSFAIQVAATAVGIPPYVTAAAITAAKGGDIEDIGKAALAAAVAPEVGKAAGQVVAKSVADTALNQTLQQTLVNATASAAAGATSAAIQGGDIGETALLGAAGGAAGTLAGRAAAELIPEGVSDKTAESLIGYAERAGQVAAQGG
Abgc2_21m	k87_95523	Arylpolyene	1.23	ctg576_1	MRMFLTHSATASTTQTTPIYGIPYPQRVHYFPETYKRKDTGLVYAPHKLANMVWDQKVIQWLVDNPVTGRTAFILAGGNQHFAGINPIDMPPDSPFNYQYKFLPLSLTNVYAGRLAGQLPDMDWIHTDATACVSSLKVMTDVKFLARLGFDRVIVLAVEDAVSNTVLQFFGESGASLTLEQEESLVKPSAFDTLNRGFYVGQGAALAVFHSEDALWDLGINPKAELHGAWHAAEHNSNAIGQRDDGLGYIKAIEGAIEMADCYCGEITIVKTHGTGTPSNNKAEKAALEGTLKDFIATSYKQKIGHTLGASGLLETILLLENIAAGVVPAIANRTEEDAVFLSEDTEAPEGLVLSLAAGMGNVYSAAIFEPLGV
				ctg576_2	RDYLVQHAQFKPKTLQEALERIQ
Abgc3_54m	k87_191350	Arylpolyene	1.52	ctg4135_1	IDADPQDLDDWLQIHQIEHQRFAEILELNNPFNLLDTDWNQEDDFYDWIQQHLLIHEQIARTLGVT
				ctg4135_2	MTDDDFVKLWNEAAKEVRTPQSLIQDATSIDQTWQELNFDSLDMLMQSVILCDIYDLTEEDGKAMRAPSIREVKAYLEQHARFKPKDLEEALGCIR
				ctg4135_3	MRMFLTHSATASTTQTTPIYNIPYPQRVHYFPETYKRKDTGLVYAPHKLANMVWDQKVIQWLVDNPVTGRTAFILAGGNQHFAGINPIDMPPDSPFNYQYKFLPLSLTNVYAGRLAGQLPDMDWIHTDATACVSSLKVMTDVKFLARLGFDRVIVLAVEDAVSNTVLQFFGESGASLTLEQEESLVKPSAFDTLNRGFYVGQGAALAVFHSEDALWDLGINPKAELHGAWHAAEHNSNAIGQRDDGLGYIKAIEGAIEMADCYCGEITIVKTHGTGTPSNNKAEKAALDGTLKDFIATSYKQKIGHTMGASGLLETILLLENIAAGVVPAIANRTEEDAVFLSED

## Sheet: Table_S4
Table S4. List of core genes selected from the “Comparison with MiBiG” for the construction of the phylogenetic trees
	Similar clusters (MIBIG)	Role of the gene within BGC	Gene sequence (aa)	Similarity score (antiSMASH)	Type BGC	PKS type, lineal/aromatic/hybrid	Compound(s)	Organism	Phylum	Tree name
Arylpolyene	BGC0000837.1	Core	MSDFPLYIHACGSHSAMGKEVDEIHQVLSGNKAPSMHKETGWLNNGKATVVGKALGELPLVPEHLAHWDTRNNQLVLSALQQIEPQINAAKEKYGSDRIAVIVGTSTSGISDGEVALKEKMEQGAFPAGYSYKQQELGNPADFIAQYLDINGPTYAISTACSSSGRVFLSAKRLLKAGFVDAVIVGGTDSLCRLTLNGFNSLEALSNEYCLPFSPNRKGINIGEASAYMLLSAEQKDSDDPIALLGAGDSSDAHHISAPHPEGKGAIEAMNKALTDAGLEPKDIGYINAHGTATPLNDAMESKAVHAVFGHSVPVSSTKPFTGHTLGAAGIIEASICWHILKYNLPLPKQINDGQQDDALADIQLVVDQPLRKKAVISNSFAFGGNNISLIFGCI	0.08	Other	NA	APE Vf	Aliivibrio fischeri ES114	Pseudomonadota	Other APE Aliivibrio fischeri
	BGC0001109.1	Core	MSVNIHQQLKEIEDALLNNSGVAVTLDVESSDKLRKREAEDSPEAIAIVGLSGYFPQSASVDEFWRHLDQDATLIEEIPDSRFDWRKVFDPTGERPGSSCSKWGGFIPDIRGFDPAFFNIPGAEAITLDPRQRLLLMSAYQTLNDAGYASQALRQSKTGVFVALQDNEYLQLLADAGIDPGQWYAQTCLLANRISYFFDWRGTSEVVDAQCPGAAVAIHRAVSALRNGEIELALVGAANLLLRPEPFVLLSESGQLSESASVHSFGAQAQGHLRAEGVCSLLLKPLTKALADGDPIYASIKHSAVNFNGQGGASIAAPNVDSHVDLIKSCYQQARVDPRQVRYIEAQGMGNVLADLVEWQAFNRALTDIARQQRVSLPPGNCLISTLKPMMGHMESASA…	0.07	NRP, Polyketide	Hybrid	pederin	unidentified unclassified sequences.	Unclassified	NRP/PKS pederin Unidentified unclassified
	BGC0000839.1	Core	MKSVYVVADNILSPLGRTTEENFANVSNGQSGIGLHDDPTMSAGPFYAAMMKEGQLESSWHDESLEQYTKFEQLVILSVQNALDRTSIDITNGRTAFIVSTTKGNIELLEQQENPADAPLQEMELFATAKKVAQYFNYKEDPIVVSNACISGLLAILTARRLILSGRYDHAVVTGADVVTRFVLSGFQSFQAVSSEPCRPFDAERKGVTLGEGAATVILTSDQAHVTTNAIRVGAGAVSNDANHISGPSRTGAELSIAMQQAMKGSGLTPADIGFVSAHGTATLYNDEMESKALHLAGLLDIPVNSLKGYYGHTLGAAGLIEAVIGMHALQQQVVIPTLGFRSLGVPHPVKVSSQISSRPMQHFLKTVSGFGGCNAAMIFSK	0.07	Other	NA	flexirubin	Chitinophaga pinensis DSM 2588	Bacteroidota	Other flexirubin Chitinophaga pinensis
	BGC0000261.1	Core	MITGMGVVAPGGTGTKGFWDLLTSGRTATRRISHFDPSPFRSQVAAECDFDPVLAGFTHREIRRLDRASLFAVASARDCAADSGLAFADLDPTRIGVSVGSAVGATTSLEREYLVLSDSGRDWVVDADYATPHMYDYFTPGAIAAEVAWSVGAEGPATIVSSGCTSGLDSVGYAYQLIVEGTADIMVTGATDAPISPIAVACFDAIKATTPRNDEPESASRPFDLTRSGFVIGEGAAMFVLEEYEHAKARGAHIYAEVTGYATRCNAYHMTGLKADGREMADAITYALNESRIDPTAVDYINAHGSGTKQNDRHETNAFKVALGDHAYDVPVSSIKSMIGHSLGAIGSIEIAASVLAIQHNVVPPTANLTQSDPECDLDYVPVTAREHRTDTVLSVGSG…	0.06	Polyketide (Unknow)	II, aromatic	R1128	Streptomyces sp. R1128	Actinobacteria	PKS/II/aromatic R1128 Streptomyces sp
	BGC0000219.1	Core	MTGRQVVITGIGVRAPGGTGVKAFWDLLSSGRTATRRISSFDPSPYRSQIAAEIDFDPLGEGFTDRQIARWDRAVLLAVAAAREALAHSGLAPGALRPETVGVSVGSAVGCTTSLDTEYARVSHGGADWLVDHTLAVQQLFDYFVPTSISREVAWEVGAEGPVTLVSTGCTSGLDAVGNGASLIRDGNADVVLAGATDAPISPITVACFDAIKATSPNNADPEHASRPFDRRRDGFVLGEGAAMFVLEEKEAALRRGAPVLAEVAGFATRANAYHMTGLRSDGREMAAAIDAALLAAGRGPADVDYINAHGSGTRQNDRHETAAFKRSFGERAYAIPVSSIKSMIGHSLGAIGSLELAACVLAMESDLIPPTANYAEPDPECDLDYVPNTAREARLDTV…	0.06	Polyketide-II, Saccharide	II, aromatic	elloramycin	Streptomyces olivaceus	Actinobacteria	PKS/II/aromatic elloramycin Streptomyces olivaceus
	BGC0001897.1	Adicional	MTLRVVVTGIGIVSPLGCGKELVWQRLIGGGSGLRRLGDDIVADLPAKVGGTVQDKTDDPDGGFDPELSVPNKELRKMDRFIQMAMVAADEALAEAGWAPQSEHQRERTATVVASGIGGFPGLAEAVRIGETRGVRRLSPFTIPFFLSNLAAGQISIKHRFRGPLGCPVTACAASVQAIGDAMRLIQNGEADVVLAGGAEAAFDKVSLGGFAAARALSTGFGDQPVRASRPFDRDRDGFVMGEGAAMLVVESLDHAVARGASPIAEIIGYGTTADAYHMTAGPDDGSGAMRAMKLALAMGEVAPEQVGYVNAHATSTPVGDSGEIEALKTVFGVGAGPAISSTKSATGHLLGAAGAIEAAFSILALRDGVMPGTLNLEHPDEAAAGLDLIGPSARHVPI…	0.06	Polyketide	II, aromatic	cepacin A	Burkholderia ambifaria IOP40-10	Pseudomonadota	PKS/II/aromatic cepacin A Burkholderia ambifaria
	BGC0000260.1	Core	MLRHRLTQTRLPDMTDASLFSSASSSSHDQTLREPVAIVGIACITPSAQDTESFWRLLDRGERAPLRAMPAHRIPQTSAAAKAHLDAWRGSFFAEAESDFKRFRIPPAYRKSVSQMMLLQLRAAEQCLRDAGYPDKLPPLDDTDVYSGACFCFDSALNNALKVEGVRLAYEAAEQRSGDCEADLDAIRERLREHFGLSSHDRVGEMASSIPARIASHFGFRGRAQALESADATSYVVLEAALLALSGGQTKAALVIAGQRYDSLLPALALEKKGFASGAPFTANSAGAPLAEGATALLLKKLSDARRDGDCIYSVIRGAACARRDSPSGYRYGGDAALKYQAAAEACRQANISPARQRFIECALPGHAEESKALLTAMADLRHDDSVPLHLRSCVANLG…	0.05	Polyketide	II, aromatic	prodigiosin	Hahella chejuensis KCTC 2396	Pseudomonadota	PKS/II/aromatic prodigiosin Hahella chejuensis
	BGC0001369.1	Core	MQATERVVVTGVAVSCALGDGTEQVWKAVRDGRSGIRLTERLDVSKLSCHYSGEMGEVPVPVRRPKGRIDRATRLALAAAHEAIAAARLPAEHPDPYRFGVALGTSVGGLDEGEKFHWELLAGGIASTGRHHLLVYPLYTAADAVSAAYGAKGPKVVISNACAAGANSIGWAMDAIRNGRADAMLAGGVDVLDILSLAGFDSLKALDEQPCAPYSRSTGLNIGEGAAILVLERESTAAARGVTPIAYLRGYALSSDAHHATAPDPAGSGARRAMSRALAQAGLTPADVDYVNGHGTGTPANDSAETKAADALFGGSPPPMSSTKSQIGHTLGAAGAIEAAVCVLALRDGVLPPTVNVADPAALTRDIVPQVARKADVDVVVSNSFAFGGNNCALVLGRE…	0.05	Polyketide (Unknow)	II, aromatic	metatricycloene	uncultured bacterium	Bacteria uncultured	PKS/II/aromatic metatricycloene bacterium
	BGC0000192.1	Core	MTARRVVITGLGVIAPGGIGTKAFWERVVSGVSATRTITAFDASGFRSRMAAECDFDGVRSGLTVRDTARLDRATQFAVVAAREALADSGIEIDERNAHRTGVSLGSAVGCTQKLEEEYVARSDGGQRWLVDHAAGTPYLYDYFVPSSMAAEVAWEAGAEGPAALVSAGCTSGLDSLGHALDLIREGTVDIMIAGGSDAPIAPITVACFDAIKATSPRNDTPEHASRPFDRTRSGFVLGEGAAVLVLEERESALRRGAQIYAEIAGYAGRGNAHHMTGLRPDGLEMSAAITGALDDARIDREAVGYVNAHGTATRQNDIHETAAIKHSLGEHAHRVPVSSIKAVIGHSLGAVGSIEAVASALVIRHGVVPPTAGLHEPDPQLDLDYVPLTARDQATDTV…	0.05	Polyketide II	II, aromatic	aclacinomycin	Streptomyces galilaeus	Actinobacteria	PKS/II/aromatic aclacinomycin Streptomyces galilaeus
	BGC0001630.1	Core	MSESDRTAKEELLALLLQEEGLLASETETIPRRSQHSHLTLSHAQQRLWFLDRFEDPGAANHNIIALQLSGTLHVYVLEQSLTEILRRHEVLRTVYEENNGQPLQVIRPPEPIHLEQIDLRTAPETASPATMETLIRDVGSRPFDLSQDLPWRVTLLICDANEFVLVFTLHHIISDAWSAGVLMRELAALYGAFQSGQLSPLPELSIQYGDFALWQREWLRGAVLDEQLHYWQRQLAGAPDLLNLNTDRPRLAVSSVPRALEHFHLDQSVTTPLKEISHQANATLFMTMLAGYAALLARFSGDDDITIGVPVANRRRREVEPLIGLFVNMLIMRADLSGDSDFFTLLDHVKQLSVEAFDHQDVPFERLVEVLNPERTRSHAPLFQVMFIFHNAPSEVPI…	0.05	NRP, Polyketide	Hybrid	kasumigamide	uncultured Candidatus Entotheonella sp.	Bacteria uncultured	NRP/PKS kasumigamide Candidatus Entotheonella sp.
	BGC0001560.1	Core	MNLKDQTKRKLPTITPAPKQRYQPFPLTDMQQAFWVGSSTPLEPRYVANHGYYEIEGKNINLERLKGALQKIIARHDMLRAVVLPDGQQKILAEVPDYQIEVLDLRGKDEETANSEMAAIRDRIAHPVLPSDSWPQFEFRITLLDRGRYRLHLSYNPLILDTWSLFRLFEEWFQLYQNPAISLKPLELSFRDWVLALQNLDEEVDRESQEYWFSRLDDFPESPELPLVKNPQELKQYHHQRRAAKLSPDLTQQLKQRAASHGLTPSGALAAAFAEVLTRWSDSPRFILNLALFNPLPLHPQVNDILGNFTSITPLTVDNSLDNSAPESFATRSDRLQRQLWQDLEHRYVSGVRVMQDLPPRQGETPTVIPVLFTSTLGFGELGQEISSPLRHFGELIYG…	0.07	NRP, Polyketide	Hybrid	cryptomaldamide	Moorea producens JHB	Cyanobacteria	NRP/PKS cryptomaldamide Moorea producens
	BGC0002008.1	Core	MSHNATSHQERPRRVVITGMGGITALGQDWLSVSAGLKAGINAVQQMPAWAEYDGLNTHLGAPVTDFMLPEHYTRKRIRSMGRVSLMSTRATELALEMAGLLGDPILTNGETGIAYGSSTGSTKPVSEFATMLTEKHTNNITGTTYVQMMPHTTAVNTGLFFGLRGRVIPTSSACTSGSQAIGYAWEAIRHGYQTVMVAGGAEELCPSEAAVFDTLFATSQKNAAPKTTPSPFDVHRDGLVIGEGAGTLILEELEHAKTRGAKIYGEIIGFATNCDASHITQPKSETMQICIEMALKSAGLQPADIGYISAHGTATDRGDVAESHATANIFGNQTPISSLKSYFGHTLGACGALEAWLSLEMMNAGWFAPTINLNQIDPACGELDYIIHQPRNIQTEFI…	0.05	Other	NA	aryl polyenes	Xenorhabdus doucetiae	Pseudomonadota	Other aryl-polyene Xenorhabdus doucetiae
	BGC0000838.1	Core	MLREIYITETNCITPLGFDVESNVEAILRGDSGIQLHNDISLMPNSFYASIISDEKINSAFSKISTETQYSRLEKMMILALKPIIKKSRVELNSKTAFILSTTKGNVTALANDSEENFNNAHLDVLAKNISDFFGFKTQPIVVSNACVSGILAVSIAKRMIQSELYDNVFVVAGDEVSEFVLSGFNAFQAMSDLPCKPYSKNRTGVSLGEATAAVLVSANPATAKIKVIGDSSINDANHISGPSRTGEGLFRSIQNALKEAQIEADKLDYISAHGTATPYNDEMEAIALNRLGLQNVPVNSLKGFYGHTLGASGLLETVIAIESANQNKLFESKGFDEIGVSEVVNVIEKNQEATIKYFLKTASGFGGCNTAVVFEKVK	0.04	Polyketide (Unknow)	II, aromatic	flexirubin	Flavobacterium johnsoniae UW101	Bacteroidota	PKS/II/aromatic flexirubin Flavobacterium johnsoniae
	BGC0000956.1	Core	MKGSIVVSGMGIYTPPVADLDEVTRFSSDQHRLINNPEYNELGIKNATVSVFNKKRTEPFGKQGWVNNASIFALRATEAAIKNSGINLAEYDMRRVSVVLGSYNSGTDSYSKMFNKVLNNEQDSVSHSELMSSMLSHCGNAIAARYNLQGKKIVVSSACSSSLTAIGIATDLLHTDKADVVICGGSDCIDLPVVAGFNSLSALNEGRCAPFSEPKGINLGEGAGILILTKNKDSVNNKWLVTGCGVSSDAYHETSPEPNGAGATQAIDAALSAAGLSRNDVDLISAHATGTGANDIPESKAYEKLFGLDVPVSVMKPFYGHTLGASGIIELISVLSLLDRGITPENNNLRELREGCSPINLHYRDYPADKIHTVLANSFGFGGSNSSVIVTKRANERPV…	0.03	NRP, Polyketide	Hybrid	andrimid	Pantoea agglomerans	Pseudomonadota	NRP/PKS andrimid Pantoea agglomerans
	BGC0001343.1	Core	MSKRNVVVTGVSVITSVGVGVDAFWSAVRRGEVGTGPLTRFSPEGLRSDRAGEIKNFDDTKAFHHLDPTPHQRGTRLALSASRMAVEDAKLSVGMLEGASERAGVVMGVVVANRPGLESPYGQTHLKPEGRKHVSLRAHDVALVSEVPASELGLRGPSLVIPTACAAGNSAIGCAMDLIQDGHADLMLAGGVDELSPAMLMMFSMFDAMSKDVVRPFDKNRRGLILSEGAAVLVLEAEEHARARGAHIYGRVLGHGNFADAHDMTHPHPEGLGARLAMESALRESGLSPQDVHYVSAHGTGTPTNDPTEARAIRDLFGKHTDSLPVSSIKSMLGHSQGAASAIESVACLLAIRDGVVPPTVNFTEADPECLALDVVPNQARKHRVQVAMNNAFGFGGNI…	0.03	Polyketide ii	II, aromatic	aurachin A, aurachin D	Stigmatella aurantiaca Sg a15	Myxococcota	PKS/II/aromatic aurachin Stigmatella aurantiaca
	15m_Arylpolyene_NA	core	MSLYLTYGATTYGTETTLLDEILHPQRVIWRPETYQKAKTGWVYPPHVLAENVFPAAKKNQVFAAQPSLGKTAFILAGGNQ HFAGINAKDNQKHTRLYYNYKFLPFTLTQVYAGRTAQSFGKIDYIATDATACVSSLKVLQDCLMLKEFGYTRFIILAVEDA VSNAVLEFFGDSGASLTLKREQEEGIIPSAFDSQNGGFYVGQGAAMAILQTEEEVNHYGITPKARLISAYHAAEQLGNAIG QSETGDGYIDAITGALTYGKIQPKQVGIVKTHGTGTVSNNRAERAALMGCLDEFVATSFKPKIGHTMGASGLLETLLLLDN LAYGVVPGILNRTEEDDVFLSQDSEAPDGLVLSLAAGMGNVYTAAIFEPVR	NA	Polyketide	NA	NA	NA	NA	Abgc1_15m. aryl-polyene Caudovirales phage
	21m_Arylpolyene_NA	core	MRMFLTHSATASTTQTTPIYGIPYPQRVHYFPETYKRKDTGLVYAPHKLANMVWDQKVIQWLVDNPVTGRTAFILAGGNQHF AGINPIDMPPDSPFNYQYKFLPLSLTNVYAGRLAGQLPDMDWIHTDATACVSSLKVMTDVKFLARLGFDRVIVLAVEDAVSN TVLQFFGESGASLTLEQEESLVKPSAFDTLNRGFYVGQGAALAVFHSEDALWDLGINPKAELHGAWHAAEHNSNAIGQRDDG LGYIKAIEGAIEMADCYCGEITIVKTHGTGTPSNNKAEKAALEGTLKDFIATSYKQKIGHTLGASGLLETILLLENIAAGVV PAIANRTEEDAVFLSEDTEAPEGLVLSLAAGMGNVYSAAIFEPLGV	NA	Polyketide	NA	NA	NA	NA	Abgc2_21m. aryl-polyene NA
	54m_Arylpolyene_NA	core	MRMFLTHSATASTTQTTPIYNIPYPQRVHYFPETYKRKDTGLVYAPHKLANMVWDQKVIQWLVDNPVTGRTAFILAGGNQHF AGINPIDMPPDSPFNYQYKFLPLSLTNVYAGRLAGQLPDMDWIHTDATACVSSLKVMTDVKFLARLGFDRVIVLAVEDAVSN TVLQFFGESGASLTLEQEESLVKPSAFDTLNRGFYVGQGAALAVFHSEDALWDLGINPKAELHGAWHAAEHNSNAIGQRDDG LGYIKAIEGAIEMADCYCGEITIVKTHGTGTPSNNKAEKAALDGTLKDFIATSYKQKIGHTMGASGLLETILLLENIAAGVV PAIANRTEEDAVFLSED	NA	Polyketide	NA	NA	NA	NA	Abgc2_54m. aryl-polyene NA
	Carotenoid_Algoriphagus sp.	core	MDAKELFDQTSLDCGKLITQRYSTSFTLGIQTLEKKYHAPIYAIYGFVRYADEIVDTFHEHDKAKLLAEFRRETYVAIESGLSLNPVLHGFQLMVNKYEIGLDLIESFFQSMAMDLDFSTYSDSRYQEYIYGSAEVVGLMCLKVFVEGDDAMYQRLKRPAQMLGSAFQKVNFLRDIKSDFEERGRVYFPGVSFELFDKLAKGVIEEDIQKDFDEALIGIAQLPEGAKLGVKVAYLYYQKLFDKIKSLSAAKITHERIRIPNSQKFSLLIGTYFGSKLGLS	NA	Terpene	NA	NA	NA	NA	Terpene carotenoid Algoriphagus sp.
	Carotenoid_Brevundimonas sp	core	MSDAVLDHSRQSMEQGSKSFAAAARLFPAAIRDDAWMFYAWCRHCDDEIDGQVLGHGAVGIDPVLAGRKLVELRERTAAALAGEPQTDPVFTAFQRVAARHAIPAEEAMDLLQGFEMDVEGRRYDTLEDTLDYAYHVAGVVGVMMARIMGVQDAPTLRRAQDLGLAFQLTNIARDVVEDAKGGRVYLPGQWLDEAGVPRDQVDQPRHRQAVAHTAQRLVAAAEPYYASARWGLRDLNPRSAWAVATARGVYRAIGRHVSRSGATAWDGRTSVDKAGKLALVGRGALITLWCKTLDAWREPPPRPALWTHI	NA	Terpene	NA	NA	NA	NA	Terpene carotenoid Brevundimonas sp.
Ladderane	BGC0001917.1	Adicional	MQVNPHIPAGAGHEVVVTGIGLVAGRLTDPEALFDHLAQGNTLIAEHPLHKEWGVPCAVSAHIDPAVRRSLEEAVPPEARPLGPAGALAWHAAAQAWERSGLPRRLDSERGGVFLACNRMVMEPAELAGLADHVDFEAGALDLDAYLDAGGPDPRRHERVQPDTATARLADYFGAAGVLETHADACAAGGMAIGSAYRYIRSGTLDVALAGGAESLTTLASVAAFYGIGALAPAGDRDAAELSRPFDKDRSGFVIGDGAAFLVLESRAHAEARGARVLARVAGYAGVTEAVKMTSSSRDGSDYATCIRAALADGGLTPDDIDHVNAHGTSTEANDTCEAAALHTVFGERVGRIPVTGNKSAMGHSLANSGAAEAVLSVLSLQRQAVLPTLNFHEPDEVT…	0.17	Polyketide	NA	5-alkyl-1,2,3,4-tetrahydroquinolines, streptoaminals	Streptomyces nigrescens	Actinobacteria	PKS/NA 5aTHQs streptominals Streptomyces nigrescens
	BGC0000196.1	Adicional	MIINNRNESQPRRVVVTGLGVVAPTGVGVNEFWNNIHNGKSGVSKYEWGRERFGFKSGAIGQVYGSDGNNKEFVLKSERKYLQFALDAAEMAMQDANLRPSDIDGRRFGVAIATAIADAAGMEECLLRITKGGKENIHPDLIKSEDYDSFDFSSAATSVAKKYGASMSVSNISTGCAAGLDALGIAMEHIRYGRADIMLAGASEAPLCPLSIGSFEALGALSSRELENQQAATCPFSLERDGFVIAEGCGILILESYEHAKQRGAHIYAELAGYASVNNAYHMTDLPADGMAMARCIDMALKDAQISPSTVNYISAHGSSTAQNDINESNAIKFVLGESAFGIPINSLKSMTGHALAAANAIESVALCLEIEKQYVHPTINYQTPDPDCDLDYIPNQGC…	0.17	Polyketide	NA	AQ-256, AQ-270a, AQ-284a	Photorhabdus laumondii subsp. laumondii TTO1	Pseudomonadota	PKS/NA anthraquinone Photorhabdus laumondii subsp. laumondii
	BGC0001987.1	Adicional	MSATRIVITGMGAVTGFGFEWQTLWEKMLGAEHCVRPWQPDDVQEASFAVRYAAPVDMRQLPEKLQSHPAWTMPLEKRSRFGWVAATQAVGDSGLQPEQLRGAAVLCASGAPQHMLADMLLSEAPNGGTPSWSYLMPRAGQVNADGSLRQSNDRLARVIADDLGCEGPVINISSACAGASQAIGNAFQMIRRGEVSVALAGGADSVLNLDTMAALYLLGAASGEQRWGADLCRPFDRDRSGLIAGEGGGFVVLESLEHALARGATPYAEVLGFGSSLDAYKVTAPQPEGRGAALAMQAALDDAGLRPQQIDLINAHGTSTPLNDVAETLAIKSVFAEHKHYQALAVSANKSQFGHLIAAAGAPECIVTALACLNDLVTPTVNLHDADEQCDLDYCAGQA…	0.16	Polyketide	NA	koreenceine A, koreenceine B, koreenceine C, koreenceine D	Pseudomonas koreensis	Pseudomonadota	PKS/NA Koreenceine Pseudomonas koreensis
	BGC0000248.1	Core	MTRRVVITGIGVRTPGGLGTKAFWSLLSEGRTATRRISRFDPSPFRSRIAGEVDFDAEAEGFSPREVRRMDRATQFAVACTRDAVADSGLETTALDPARVGVSLGSAVASATSLEREYLVLSDSGRQWLVDDGFLSPHMADYLSPGVMPAEVAWSVGAEGPVTMVSDGCTSGLDAVGHGVQLIREGTVDVVLAGASDTPVSPIVVACFDAIKATTPRNDDPEHASRPFDGSRNGFVLAEGAAMFVLEEYEAARARGAQIYAEVGGFATRCNAYHMTGLKTDGREMAEAIRAALDEARLDRTAVDYVNAHGSGTKQNDRHETAALKRSLGAHAYDVPVSSIKSMVGHSLGAIGSIEIAACALAIKTNVVPPTANLHTPDPECDLDYVPLTARDKQVDTVL…	0.15	Polyketide	II,aromatic	naphtocyclinone	Streptomyces arenae	Actinobacteria	PKS/II/aromatic naphtocyclinone Streptomyces arenae
	BGC0001140.1	Adicional	MADNGQVLVTGIGAMTPVGADASSSWSGLLAGKSGVRALVEEWAADLPVSIAAGLTEDPAAALPRTQARKLDRGEQLAMLTSREAWQDAGAPEVEPERLAVVIGTGTGGVLTTLGQDDIFEESGARRLSPFAVPMLMPNGPAAWVSMDLGAKGGARTPVSACASGAEALAMGLDLLRAGRVDVVVAGGVEACLHPFTIAAFAQMKALSTQCENPEAVSRPFDVARSGFVMGEGAGIMVLERAEFARARGAKTYGTLAGSAVSSSANHITASDAEGQVHAIELALRDADLTPQDIGHVHAHATSTESGDLAEAEAIGRAVGTHASVTATKSMTGHMLGASGAVGALAALLALKDGVAPAIRNLDELDPRIDLDVVQGENRTGQWNASLANSFGFGGHNVS…	0.15	Terpene	NA	platensimycin, platencin	Streptomyces platensis	Actinobacteria	Terpene platensimycin Streptomyces platensi
	BGC0000243.1	Adicional	MLTGIGCVLPGTPDVHSFWSHVSTGTSQVSRLESPAFAAAGLPVHAAAQLGAFDTGARLPDLLPAHAAKYNRDILATMAAVGDALEDAGIARGQIAPERMSIVQSSSRGPLSWWAETIAADPEQNPYGGRATAMFRGLAGCPATLAAIGVGAKGLVTTVSSACVGGHHAIGLALRELRSGSADVVLAGGHEFPIAPEVARCYLALGDGVLSPESDAPATAVRPYDRDRRGFALGEGAMTLCLERESSARARGARIYARILGHRALNEANHATSMDLVGDVTASVVAGVLDDAGRKPEEIGYVCGHGTATRYNDIAESRALRRLLPRHDDADLPPHGSNKPIYGHTFGMAGIINVAATSLMLHHQRLAPTANHVTPDPECDYDHVAGGPRDTEIDLAVSL…	0.14	Polyketide	II, aromatic	macrotetrolide	Streptomyces griseus subsp. griseus	Actinobacteria	PKS/II/aromatic macrotetrolide Streptomyces griseus subsp. griseus
	BGC0000189.1	Adicional	MSNLPVIVGLGGINAAGRSSGFHSYKRIVSDSLSDEIMQDTWLDLCHRMGIVKNTVSVTDAHIESAKNGTLIRKITHFDTQKVSSVTSAGQLPEGFEVGDLYNANHHPRGLRLTVYGASDLLSSIGISWPDIAKLVEPDQISVYASSALGQIDRFSLAGLIGNPQNGTRISSKMLALSLADMPANFINSYIINSIGNTSANLGACASFLYNLKQGVNDIKQGKAKISLVGCSEAAIVPEIIEGFRVMGALAEDHQLCKLDGTDIVNNRRATRPFSTNVGFTIAESAQFVLLMSDDLALQCGANILGAVPDVFVNADANKKSISSPGIGNYITMMKAASLADHLLDGKLQYSYVQAHGTGTPQNRVTESHIINEVAKVFGLKCWDVTAIKSYVGHSIAAS…	0.14	Polyketide III	NA	3-(2'-hydroxy-3'-oxo-4'-methylpentyl)-indole, 3-(2'-hydroxy-3'-oxo-4'-methylhexyl)-indole, 3-(2'-acetoxy-3'-oxo-4'-methylpentyl)-indole, 3-(2'-acetoxy-3'-oxo-4'-methylhexyl)-indole	Xenorhabdus bovienii SS-2004	Pseudomonadota	PKS/NA indole Xenorhabdus bovienii SS-2004
	BGC0001244.1	Core	MATPDDPATPALSLSASNSSSPTAASSVPPPTGTSEIQYDDVAIIGMSCRTAGGNDSPEKLWRFIMDKKDASGESPSWRWEPWVRRDTRNAKVIEKTISKGYFIEDLENFDASFFGISPKEAEQMDPHQRLGLEVTWEALEDAGINPQSLSGSDTAVYVGVDSDDYSRLLLEDIPNIEAWMGIGTTAHGIPNRISYHLDLMGPSAAVDAACASSMVAVHTGRQAILAGESRIAIVGGVNVCLSPALFHMLGAAGALSPDGVCLSFDEEARGYARGEGAAILILKKMSHAIMDGDHILATIKGSAIAQDGKTNGIMAPNAKAQELVARKALKQAGINALTVGYIEAHATSTPLGDPTEVSAISAVYGVGRPTDTPALIGSIKPNVGHLEAAAGAISLVKA…	0.14	Polyketide	II, aromatic	(-)-Mellein	Parastagonospora nodorum	Ascomycota	PKS/II/aromatic mellein Parastagonospora nodorum
	BGC0001150.1	Adicional	MAAQAESAARKNRGDSVLVTGIGVMLPGATHVNEFWQDVRDGNSRLGRLTRCVPGRTGVRVAGELRDFDHRKFLPELNEKFAGRYTRDALVTMSAVEEARRDAGLGSGEIDPLRLSLIASSSRGPLEWVSQALREDDSVGNREGHEDHEAGSTAHFGDSGAMLRGMPGAPATLSAIYGDVRGLVTTLSSACVGGHHAIGFAADLIRAGTADAVVVVGYEFPLTPLVFQSFQAMGDRVLSAESADPRRAIRPYTRDREGFAFGEGAVALCLERESHARARGAGGYARFLSHRALNEATHPFGMDMSGQITASAVAGALQDAGRTPRDVDWFCAHGTATPKNDVAESRMLGALYEGRPRSAWPPLSSVKPVYGHLLGAAALVNAAATSLALHHQCLCSTAN…	0.14	Polyketide	II, aromatic	pamamycin-607	Streptomyces alboniger	Actinobacteria	PKS/II/aromatic pamamycin Streptomyces alboniger
	BGC0000698.1	Adicional	MSTQGSAVAVTGLGVCGPGGVGVAALWEALSTGRAHRPPITAFDATGATLGASGEVPGPTGGDGTWRALDLAETAVSEALDGLDGAVRERVALVLGTTDPGAVPPRPGYCAGELAPACAERTGLGGEALTIANASASGAAAIAVARDLVAAGEAATAVAGGADAVTDMAFLGLNSLRTLGPEGCRPFSTRRRGIGLSEGAAVLRLEPLGGTGPGTAGRPLAVLAGCGMTNATGHLAAPGADGIELAVRLALADAGLAPEDIDFVNTHGPGTRRGDTAEIEALRAVFGPRLSSVPVNSVKGVLWHLQGGAGAVEALTCVLSLTHRAVTPTWGAEPVDPVCDGLDLVLEDAPRPMPDLRTALSVSCGLGGMNTALVLRRA	0.14	Saccharide	NA	hygromycin A	Streptomyces hygroscopicus	Actinobacteria	Saccharyde hygromycin A Streptomyces hygroscopicus
	BGC0001794.1	Core	MLTPAVSLKNLTKPKMKAISDHDYQTLVNDFNAKNDIALLGCRLDQLFERVVEVFPHNTALIHNNIETSFKELNASANSLARDLANRGLKHGDVFGLAVSRSIDLIVVMLAVLKLGAAYVPIDPSFPAKRIDQMVEDADCKLIFVSETCSIDAGLARWKDLCLSVGAARKSSSSDTTNLETEISPQDLAYIIYTSGSTGRPKGVEISHGAAANFLSSLQKYVPGCDEHDRLLAITTISFDMSSLELLLPLISGSTMILANESAVKYPRELIDLMHEHQATILQATPATWTMLLESGWEGNPRLSKIICGGEPLSRQLADRLLACADSVWNVYGPSETTYGSVGRVDENDIVVGNPVVNGRIYVLDDNMFPVPMGHEGEVYIGGGSVSNGYRNKPELTNS…	0.11	Polyketide NRP	Hybrid	swainsonine	Alternaria oxytropis	Ascomycota	NRPS/PKS swainsonine Alternaria oxytropis
	BGC0001369.1	Core	MQATERVVVTGVAVSCALGDGTEQVWKAVRDGRSGIRLTERLDVSKLSCHYSGEMGEVPVPVRRPKGRIDRATRLALAAAHEAIAAARLPAEHPDPYRFGVALGTSVGGLDEGEKFHWELLAGGIASTGRHHLLVYPLYTAADAVSAAYGAKGPKVVISNACAAGANSIGWAMDAIRNGRADAMLAGGVDVLDILSLAGFDSLKALDEQPCAPYSRSTGLNIGEGAAILVLERESTAAARGVTPIAYLRGYALSSDAHHATAPDPAGSGARRAMSRALAQAGLTPADVDYVNGHGTGTPANDSAETKAADALFGGSPPPMSSTKSQIGHTLGAAGAIEAAVCVLALRDGVLPPTVNVADPAALTRDIVPQVARKADVDVVVSNSFAFGGNNCALVLGRE…	0.09	Polyketide (Unknow)	II, aromatic	metatricycloene	uncultured bacterium	Uncultured	PKS/II/aromatic metatricycloene bacterium
	BGC0001152.1	Adicional	MSKKEANKVAQFTQFALAAARQAVEQSKLVIDERNASRVGVIVGSGAGGLDVIEENFGKLTKLGPKRVSPYFVSSMMINSAPGEISIAIGAKGPSFAVVTACATGSNAIGEALRTIQYGTADVVVAGGAEANFSQLDLASFANIHALSRRNEEPQKASRPFDVDRDGFVIGGGAGVLVLEELEYALNRGATILAEVVGYGCTTDAYHITAPDPSGSGPAEAINIALQDGGLTPQEIDYVNAHGTSTPFNDRMEINAIQKVFGEHAPRLAISSIKSMTGHLMGGAGAVELIATVQSMIHSKVPPTLNCDNPEAPELNFVPHVYQEREVRAAISNSFGFGGHNVCLAVRKWEGE	0.09	NRP, Polyketide	Hybrid	fusaricidin B	Paenibacillus polymyxa	Bacillota	NRP/PKS fusaricidin Paenibacillus polymyxa
	BGC0001156.1	Adicional	MAENGQVLVTGIGAMTPVGADASSSWSGLLAGKSGVRALVEEWAADLPVGIAAGLTEDPAAALPRTQARKLDRGEQLAMLASREAWQDAGAPEVEPERLAVVIGTGTGGVLTTLGQDDLFEESGARRLSPFAVPMLMPNGPAAWVSMDLGAKGGARTPVSACASGAEALAMGLDLLRAGRVDVVVAGGVEACLHPFTIAAFAQMKALSTQCENPESVSRPFDVARSGFVMGEGAGIMVLERAGFARARGATTYGTLAGSAVSSSANHITASDAAGQVHAIELALRDADLTPRDIGHVHAHATSTESGDLAEAEAIGRAVGTHASVTATKSMTGHMLGASGAVGAMAALLALKDGVAPAIRNLDELDPRIDLDVVQGENRTGEWNASLANSFGFGGHNVS…	0.15	Terpene	NA	platencin	Streptomyces platensis	Actinobacteria	Terpene platencin Streptomyces platensis
	15m_Ladderane_NA	core	LIKLNRADIVIAGGSDPFSRIEYTGFNQLRAVAPEKCQPFDKNRKGMMVAEGAGILILESLEGALQRNAQIYAEILGYGLSCDAQHMTQPSVDGVAMCMLKAMKEAGIQKEEVDYISAHGTGTPANDRTECAAIKQVFKERHRKIPASSIKSMIGHTMGAASAIEGVTCALVVKHDIIPPTINYETPDPECDIDCVPNEARAHTVNIALNNSYAFGGNNASLVVKKYR	NA	NA	NA	NA	NA	NA	Lbgc1_15m. Ladderane Na
	15m_Ladderane_Edwardsiella ictaluri	core	LNAPAGQVSIRFKIRGFNTTISTGFCAGLDAVSYAADFIRLGRADLVLAGGVEELCEETFLGFHTIGCLSGNDGSEPVCCPFDARRKGVILSEGAAVLVLEEERHARERGAEIYASVSGYSNSFDHEAAMDFSHSGKGLGNAIRNALKEASLEPEEIGYIASCANSTGGLDRMETSVIKDVFGKCAYDIPVSAIKSMIGESFSASGALSLAAAIGCLDRGILPPTVNYSEKDPECDLDYVPNTAREKMIRNAFVLAADPYGNNTAMVIRRYGENNAT	NA	NA	NA	NA	NA	NA	Lbgc2_15m. Ladderane Edwardsiella ictaluri

## Sheet: Table_S5
Table S5. Information on genes annotated with KEGG and the metabolic pathways in which they are involved.
BGC ID	Number of genes in the BGC	Number of genes annotated with KEGG	Gene IDs annotated with KEGG	Role in BGC	KEGG protein hit	Identified metabolic pathway	Biological role
Lbgc1_15m	3	2	ctg4577_1	core	3-oxoacyl-[acyl-carrier-protein] synthase II [EC:2.3.1.179]	Metabolism, fatty acid metabolism, fatty acid biosynthesis, biotin metabolism, biotin metabolism, cofactor biosynthesis	Involved in the dissociated fatty acid (or type II) biosynthesis system that occurs in plants and bacteria. Controls the regulation of fatty acid composition as a function of temperature
			ctg4577_2	adicional	acyl carrier protein	Metabolism, biosynthesis of various antibiotics, secondary metabolite biosynthesis	Directly responsible for the chain elongation step of dissociated fatty acid biosynthesis (type II), i.e., the addition of two C atoms to the fatty acid chain
Lbgc2_15m	2	2	ctg7482_1	adicional	3-hydroxyacyl-[acyl-carrier-protein] dehydratase [EC:4.2.1.59]	Metabolism, fatty acid metabolism, fatty acid biosynthesis, biotin metabolism, biotin metabolism, cofactor biosynthesis	Responsible for the dehydration step of the dissociated fatty acid biosynthesis system (type II) that occurs in plants and bacteria
			ctg7482_2	core	3-oxoacyl-[acyl-carrier-protein] synthase II [EC:2.3.1.179]	Metabolism, fatty acid metabolism, fatty acid biosynthesis, biotin metabolism, biotin metabolism, cofactor biosynthesis	Involved in the dissociated fatty acid (or type II) biosynthesis system that occurs in plants and bacteria. Controls the regulation of fatty acid composition as a function of temperature
Abgc1_15m	8	1	ctg8834_6	core	3-oxoacyl-[acyl-carrier-protein] synthase II [EC:2.3.1.179]	Metabolism, fatty acid metabolism, fatty acid biosynthesis, biotin metabolism, cofactor biosynthesis	Involved in the dissociated fatty acid (or type II) biosynthesis system that occurs in plants and bacteria. Controls the regulation of fatty acid composition as a function of temperature
Abgc2_21m	2	1	ctg576_1	core	3-oxoacyl-[acyl-carrier-protein] synthase II [EC:2.3.1.179]	Metabolism, fatty acid metabolism, fatty acid biosynthesis, biotin metabolism, cofactor biosynthesis	Involved in the dissociated fatty acid (or type II) biosynthesis system that occurs in plants and bacteria. Controls the regulation of fatty acid composition as a function of temperature
Abgc3_54m	3	0	NA	NA	NA	NA	NA
